# Supplementary material for: Curcumin-Based Tri-Allyl Derivative for Bismaleimide Resins: Synergistic Modulation of Thermal Stability and Fire Safety
Source: Polymers (Basel). 2026 Feb 3;18(3):399. doi: 10.3390/polym18030399 (PMC12899180; doi:10.3390/polym18030399)
Supplement: Supplementary file 1 [file polymers-18-00399-s001.zip]

Archive with 1 entries (1 files):
- polymers-4095528-supplementary.pdf
